# Supplementary material for: Molecular and Physiological Diversity of Indigenous Yeasts Isolated from Spontaneously Fermented Wine Wort from Ilfov County, Romania
Source: Microorganisms. 2022 Dec 22;11(1):37. doi: 10.3390/microorganisms11010037 (PMC9861077; doi:10.3390/microorganisms11010037)
Supplement: Supplementary file 1 [file microorganisms-11-00037-s001.zip]

Archive with 1 entries (1 files):
- microorganisms-2057157-supplementary.pdf
